# Supplementary material for: Predicting suicide death among veterans after psychiatric hospitalization using transformer based models with social determinants and NLP
Source: Sci Rep. 2025 Nov 28;15:43623. doi: 10.1038/s41598-025-27435-6 (PMC12698767; doi:10.1038/s41598-025-27435-6)
Supplement: Supplementary file 1 — Supplementary Information 1. [file 41598_2025_27435_MOESM1_ESM.zip]

Archive with 6 entries (5 files):
- code/
- code/LICENSE.md
- code/main_transformehr.py
- code/README
- code/tokenization.py
- code/trainer.py
