# Supplementary material for: Predicting suicide death among veterans after psychiatric hospitalization using transformer based models with social determinants and NLP
Source: Sci Rep. 2025 Nov 28;15:43623. doi: 10.1038/s41598-025-27435-6 (PMC12698767; doi:10.1038/s41598-025-27435-6)
Supplement: Supplementary file 1 — Supplementary Information 1. [file 41598_2025_27435_MOESM1_ESM.zip › code/README]

# TransformEHR

This repository provides the code for fine-tuning TransformEHR for prediction of suicide death among patients discharged from psychiatric hospitals 


## Dependencies

* Operating systems: Ubuntu 20.04.5 LTS
* Python 3.8 with libraries:
* [NumPy](http://www.numpy.org/) (currently tested on version 1.20.3)
* [PyTorch](http://pytorch.org/) (currently tested on version 1.9.0+cu111)
* [Transformers](https://github.com/huggingface/transformers) (currently tested on version 4.16.2)
* tqdm==4.62.2
* scikit-learn==0.24.2

## Installation
 
Use pip to install, typical install time is about 30 minutes.

## How to fine-tune

CUDA_VISIBLE_DEVICES=0 python main_transformehr.py \
                --do_pos_emb --icd_training --load_cui_leng \
                --output_dir PATHTOOUTPUT \
                --logging_dir PATHTOLOG  \
                --model_type=bart --config_name=PATHTOLOAD \
                --do_train --train_data_file=PATHTOTRAIN \
                --per_device_train_batch_size 24 \
                --do_eval --eval_data_file=PATHTODEV \
                --per_device_eval_batch_size 48 \
                --test_data_file=PATHTOTEST \
                --block_size 512 \
                --mlm --mlm_probability 0.5 \
                --logging_first_step \
                --logging_steps 470 --save_steps 100000 \
                --num_train_epochs 12 \
                --learning_rate 1e-4 \
                --warmup_steps 470 \
                --weight_decay 0.05

The code will print the following to the standard output of the system: the AUROC, AUPRC, and the correspoding step for dev and eval data.

The time to run finetuning depends on the size of the data. see Implementation Details for more detail.
